# Supplementary material for: pyScoMotif: discovery of similar 3D structural motifs across proteins
Source: Bioinform Adv. 2023 Nov 2;3(1):vbad158. doi: 10.1093/bioadv/vbad158 (PMC10640396; doi:10.1093/bioadv/vbad158)
Supplement: vbad158_Supplementary_Data [file vbad158_supplementary_data.zip]

Archive with 2 entries (2 files):
- SuppMaterial.pdf
- Supplemetary_data_pyScoMotif.zip
